# Supplementary material for: Epidemiological Assessment of African Swine Fever Spread in the Dominican Republic
Source: Pathogens. 2023 Dec 1;12(12):1414. doi: 10.3390/pathogens12121414 (PMC10746036; doi:10.3390/pathogens12121414)
Supplement: Supplementary file 1 [file pathogens-12-01414-s001.zip]

Archive with 1 entries (1 files):
- pathogens-2725311-supplementary.xlsx
