# Supplementary material for: Epidemiological Assessment of African Swine Fever Spread in the Dominican Republic
Source: Pathogens. 2023 Dec 1;12(12):1414. doi: 10.3390/pathogens12121414 (PMC10746036; doi:10.3390/pathogens12121414)
Supplement: Supplementary file 1 [file pathogens-12-01414-s001.zip › pathogens-2725311-supplementary.xlsx]

## Sheet: Hoja1
	FORMULARIO DE INFORME DE BIOSEGURIDAD EN EXPLOTACIÓN PORCINA
	UNIDAD EJECUTORA DE PROYECTO
	PROGRAMA DE COMPENSACIÓN DE PRODUCTORES DE CERDOS
	AFECTADOS POR LA PESTE PORCINA AFRICANA EN LA REP. DOM.
	1) Nombre Verificador:																																				2) Fecha Verificación:
	3) No. Formulario:																4) Propietario/Representante:
	5) Localización:
					a) Coordenadas:																															b) Provincia:
					c) Municipio/DM:																															c) Sección:
	Ruta de acceso:
	6) Tipo de explotación:
	a) Familiar Traspatio (FT)														b) Comercial No Tecnificado (CNT)																			c) Semi-tecnificada (ST)														d) Tecnificada (TC)
	FT: familiar de traspatio, producción familiar de traspatio sin bioseguridad y cuya producción es para el consumo de la familia y/o se comercializa y consume limitadamente en la localidad. Máximo de 25 cabezas, incluyendo hasta 2 madres.
	CNT: comercial no tecnificado, sistema de producción porcina con fines comerciales, con ninguna o escasa bioseguridad y con bajo o ningún grado de tecnificación, cuya producción se comercializa; que tenga más de 25
	ST: semi-tecnificada, sistema de producción porcina comercial con moderada bioseguridad y moderada grado de tecnificación
	TC: tecnificado, explotaciones con un alto grado de tecnificación y un alto nivel de bioseguridad
	7) Inventario al momento de la visita:
				Cerdas Vacías, Reemplazos y Paridas:																						Muertas:										Cerdas Gestantes:													Muertas:
				Verracos:									Muertos:									Cerdos Lactantes:													Muertos:
				Cerdos Destetados de 4 a 10 Semanas:																						Muertos:
				Cerdos Crecimiento de 11 a 17 Semanas:																						Muertos:
				Cerdos Engorde de 18 a 24 Semanas:																						Muertos:
			TOTAL VIVOS:							0										TOTAL MUERTOS:									0							TOTAL GENERAL:									0
	8) Signos clínicos prevalentes, descritos por categoría productiva:
		a) Lechones:
		b) Recría:
		c) Verracos:
		d) Madres:
		e) Engorda:
	9) Bioseguridad:
		Areas											Variables																	Presencia/Ausencia										Comentarios
													Línea limpia/sucia con cambio de vestimenta y cubre botas																	Sí					No
													Dispone de Ducha																	Sí					No
													Puertas de ingreso cerradas																	Sí					No
													Bitácora de visitas																	Sí					No
													Arco de desinfección de vehículos																	Sí					No
													Pediluvios y cambio de desinfectante																	Sí					No
		Acceso a Explotación
													Desinfección de mercancías y equipos																	Sí					No
													Rampa de descarga y distancia aproximada a naves de producción																	Sí					No
													Cerca perimetral en buen estado																	Sí					No
													Si no hay rampa de descarga, describa como llegan los animales ingresados a las naves
													Limpieza y desinfección de la entrada																	Sí					No
													Personal dedicado Limpieza y desinfección																	Sí					No
													Carretillas y elementos de trabajo dedicadas para cada galpón																	Sí					No
													Control de roedores																	Sí					No
		Acceso a Galpones											Cortina para pájaros																	Sí					No
													Ropa del personal limpia																	Sí					No
													Pediluvio con cambio frecuente de desinfectante																	Sí					No
													Piso de cemento con desinfección periódica																	Sí					No
													Comederos en buen estado y desinfección periódica																	Sí					No
													Vive en la granja o fuera																	Sí					No
													Recibe capacitación y entrenamiento en bioseguridad																	Sí					No
													Personal tiene cerdos propios																	Sí					No
		Personal											Ropa dedicada y limpia																	Sí					No
													Se ducha al entrar a la granja o al galpón de cerdos																	Sí					No
													Personal ingresa alimentos a los galpones																	Sí					No
													Utiliza monta natural																	Sí					No
													Utiliza inseminación artificial																	Sí					No
													Produce su propio Semen																	Sí					No
													Sí no, a quienes compra de semen
													Tiene verracos de uso exclusivo																	Sí					No
													Entierra mortalidad en granja																	Sí					No
													Alimento ingresa con camión propio																	Sí					No
													Produce sus propios reemplazos																	Sí					No
		Manejo											Sí compra reemplazos, a quienes
													Camiones se desinfectan de entrada y de salida																	Sí					No
													Presencia de otras especies																	Sí					No
													Usan una aguja por cerdo para inyecciones de medicamentos o vacunas																	Sí					No
													Analiza calidad de agua																	Sí					No
													Malezas en el perímetro o cercano a la comida																	Sí					No
													Desagüe de corrales drena adecuadamente sin causar inundaciones																	Sí					No
		Área perimetral
													Área de carga y descarga de animales limpia y frecuencia de limpieza																	Sí					No
													Acueducto:														Río:														Arroyo:
		Fuente de Agua											Pozo:														Presa:														Otro:
													Comentario:
		Posible origen del contagio según productor
		Comentarios Generales
		y Fotos
